# Supplementary material for: Cobaltabis(Dicarbollide) [o-COSAN]− for Boron Neutron Capture Therapy of Head and Neck Cancer: Biodistribution and Irradiation Studies in an Experimental Oral Cancer Model
Source: Pharmaceuticals (Basel). 2024 Oct 14;17(10):1367. doi: 10.3390/ph17101367 (PMC11510372; doi:10.3390/ph17101367)
Supplement: Supplementary file 1 [file pharmaceuticals-17-01367-s001.zip]

Archive with 1 entries (1 files):
- pharmaceuticals-3222148-supplementary.pdf
